# Supplementary material for: Exploring the influence of COVID-19 stress on mental health among international undergraduate and graduate students: A mixed-methods approach
Source: PLoS One. 2026 Feb 6;21(2):e0336446. doi: 10.1371/journal.pone.0336446 (PMC12880682; doi:10.1371/journal.pone.0336446)
Supplement: S1 Data — (ZIP) [file pone.0336446.s002.zip › covid.xlsx]

## Sheet: Sheet1
Stress	CovidStr	Anxiety	Depression	Age	Sex	Marital	Education
15	5.3	4	21	1	1	0	1
7	0.2	0	0	1	0	0	0
14	9.6	21	21	1	1	0	0
10	2.7	4	20	1	0	0	1
4	6	5	4	1	0	0	1
8	4.9	0	0	1	1	0	0
11	3.8	3	14	1	1	0	1
10	5.4	4	5	1	1	0	0
7	10	12	10	2	1	0	0
4	0.9	0	7	1	0	0	0
12	4.2	10	19	1	1	0	0
5	2.7	1	6	1	0	0	0
7	7.1	3	12	1	1	0	1
4	5.3	0	0	3	0	1	1
7	3.4	2	6	3	1	0	1
3	2.4	7	0	2	1	1	1
8	5.1	9	20	1	1	0	0
9	4.3	3	7	1	0	0	1
6	7.9	2	0	2	1	0	1
6	3.1	2	0	2	1	0	1
9	6.2	4	6	4	1	0	1
9	0.7	0	0	1	0	0	0
10	6.1	1	4	4	0	1	1
4	2.6	3	2	1	1	0	0
7	3.1	2	7	1	1	0	0
13	6.2	10	21	2	1	0	1
6	5.5	0	0	2	0	0	1
8	0.9	2	2	1	1	0	0
10	4.8	2	0	2	1	0	1
10	9.8	0	21	1	1	0	1
9	5.1	5	1	1	1	0	1
12	6.3	6	10	1	1	0	0
10	9.3	16	16	1	0	0	0
11	3.5	6	10	4	0	0	1
9	4.3	1	3	1	1	0	0
6	5.1	3	1	2	1	0	0
2	5.8	0	1	3	0	1	1
9	3.2	0	2	3	1	0	1
14	1.5	7	17	1	1	0	0
10	5.2	3	6	1	0	0	1
10	8.2	7	10	1	0	0	0
16	7.2	6	15	2	1	0	1
7	6.5	0	0	1	1	0	1
9	4.9	0	1	1	1	0	1
8	6.1	2	1	1	1	0	0
11	9.1	11	14	1	1	0	0
8	3	4	9	1	1	0	1
8	8.9	6	6	2	0	1	1
14	7.7	9	7	1	0	0	1
10	8.9	3	10	1	1	0	0
6	5.8	6	3	4	1	1	1
9	4.2	6	12	1	1	0	0
11	1.6	7	4	3	1	0	1
3	3.2	0	2	1	0	1	1
4	3	0	0	1	0	0	1
8	3.2	2	11	2	1	0	1
10	2.6	0	16	1	0	0	0
9	5.4	6	10	2	1	0	1
12	7.4	1	9	1	1	0	0
11	5.6	0	2	1	0	0	1
10	9.2	15	18	1	1	0	0
7	3.6	0	0	1	1	1	0
6	3.5	0	4	1	1	0	0
9	1.5	3	4	1	1	0	0
6	4.9	3	3	3	0	1	1
13	7.4	9	6	2	1	0	0
11	5.5	3	13	1	1	0	0
11	8.3	3	0	1	0	0	0
7	4.4	5	5	1	1	0	0
10	0.4	0	15	1	0	0	0
11	4.9	4	1	3	1	0	1
5	6.3	4	2	1	1	0	0
9	4	4	4	1	1	0	0
10	3.9	5	8	2	1	0	1
9	4.2	1	4	2	0	1	1
8	0	7	7	1	1	0	1
11	7.4	6	12	1	1	0	0
9	3.5	0	7	2	1	0	1
6	4.5	0	0	1	1	0	0
10	4.5	17	21	1	1	0	0
8	3.1	2	3	4	1	0	1
9	2.4	0	0	2	1	0	0
9	4.4	2	5	3	0	1	1
8	3	4	6	2	0	0	1
7	3.9	2	0	2	0	0	1
8	2.6	1	0	1	1	0	0
11	0.3	0	0	1	1	0	0
12	4.5	6	17	1	1	0	0
9	5.4	6	12	1	0	0	1
10	6.7	8	6	1	0	0	1
10	1.9	1	7	3	1	0	1
10	6.5	7	10	1	1	0	0
12	5.9	10	0	1	1	0	0
8	1.8	0	0	1	1	0	0
9	7.9	7	6	1	0	0	0
11	4.2	2	3	1	1	0	0
8	0	0	0	1	1	0	1
10	1.8	0	0	1	1	0	0
3	1.2	1	0	1	1	0	0
11	3.6	5	8	1	0	0	0
10	2.1	0	0	1	1	0	0
6	2	0	1	4	0	1	1
12	9	8	17	1	0	0	0
8	3.1	3	0	2	0	0	1
11	7.6	3	5	2	1	0	1
2	6.4	0	0	1	0	0	0
8	1.9	9	5	1	0	0	1
9	8	10	10	1	0	0	0
8	0	0	0	4	0	1	1
12	2.8	1	10	1	0	0	0
9	2.5	3	7	1	1	0	0
8	2.7	0	3	1	1	0	1
7	5.2	0	4	1	1	0	0
8	6.9	0	0	1	1	0	0
8	2.2	6	9	2	1	0	1
9	3.9	1	4	2	1	0	1
0	0	0	0	1	0	0	0
15	3.7	5	9	1	1	0	0
8	4.2	3	0	1	1	0	1
9	7.8	5	2	1	1	0	1
8	1.1	0	0	1	0	0	1
11	9.4	4	9	1	1	0	0
8	7.1	0	2	2	1	0	1
15	6.8	16	13	2	1	0	0
9	3.6	7	9	1	1	0	0
4	2.5	0	1	2	1	0	1
6	2.3	2	1	2	1	0	0
8	4.3	5	7	1	0	0	0
9	7.3	9	8	1	1	0	0
13	5.6	14	20	4	1	1	1
12	3	3	11	1	1	0	1
9	7.6	5	4	1	0	0	1
12	5.7	7	16	2	0	0	1
8	9.4	3	0	1	1	0	1
10	5.6	8	10	1	1	0	0
9	5.6	8	6	1	0	0	0
8	3.9	0	0	2	0	0	1
9	6.5	4	10	1	1	0	0
8	7	2	5	2	1	0	1
8	6.6	0	5	1	1	0	0
6	2.8	1	0	1	0	0	1
7	1.3	0	1	1	0	0	1
8	1.8	0	3	2	0	0	1
9	1.3	0	0	4	1	0	1
8	1.8	1	1	2	1	0	1
13	4.2	5	15	1	1	0	1
13	6.8	11	11	1	1	0	0
12	7.2	17	20	1	1	0	0
5	10.8	14	18	3	0	0	1
4	1	0	0	1	1	0	1
14	7.1	9	17	1	0	0	1
14	5.9	7	11	1	1	0	0
4	2.8	0	2	4	1	1	1
10	5.9	0	3	1	1	0	0
8	3.3	2	1	1	1	0	0
7	3.9	7	7	1	0	0	0
8	6.2	1	5	2	1	0	0
7	5	8	3	1	1	0	0
14	1.5	8	9	1	0	0	0
12	8.2	3	10	1	1	0	0
9	3.9	0	2	4	1	0	1
3	2.8	0	7	1	0	0	1
11	1	2	3	1	0	0	1
6	2.6	0	1	2	1	0	1
8	3.9	1	1	1	1	1	0
7	3.2	1	2	2	1	0	0
11	2.5	7	20	3	0	0	1
11	3.1	9	12	1	1	0	0
8	2	0	5	1	0	0	0
9	4.3	0	2	2	0	1	1
11	4.6	4	2	1	0	0	0
9	3.9	0	0	3	0	0	1
4	5.5	8	4	2	1	1	0
6	1.8	3	0	2	1	0	1
9	4.8	9	4	1	1	0	0
6	1.7	0	7	4	1	0	1
14	2.7	6	21	1	0	0	0
7	4.4	0	2	1	0	0	1
10	5.9	7	8	1	0	1	0
8	5.9	4	5	3	1	0	0
9	3.4	2	3	1	0	0	1
4	3.1	3	2	3	1	0	1
10	3.2	0	0	1	1	0	0
2	0.5	0	0	1	1	0	1
11	1.1	5	5	2	0	0	1
11	5.1	5	19	3	0	0	1
9	2	2	5	3	0	0	1
8	4.9	0	2	1	1	0	1
11	2.2	1	5	1	1	0	0
13	5.7	10	16	1	0	0	1
10	8	5	11	2	0	0	1
7	1.5	5	4	1	1	0	1
7	6.7	0	2	3	0	1	1
7	3	3	8	3	0	0	1
9	0	0	0	2	1	0	1
6	3.6	5	6	3	1	1	1
14	5.1	14	2	1	1	0	0
6	4.8	5	7	1	0	0	1
10	2.7	1	13	3	1	0	1
7	7.5	4	6	1	1	0	0
12	0.4	2	19	1	0	0	0
11	5.8	13	4	1	1	0	0
7	1.9	0	0	2	0	0	0
8	1.8	1	3	4	0	1	1
9	2.3	2	6	1	1	0	0
4	6.5	0	0	1	0	0	0
6	3.7	6	5	1	1	0	0
11	1	1	5	1	1	0	0
7	3.6	7	4	1	1	0	0
16	6	14	20	2	0	0	1
8	2.6	1	3	3	0	0	1
3	2.6	1	3	2	0	0	1
15	9.2	3	21	1	1	0	0
0	0	0	0	2	0	0	1
8	4.4	0	0	1	1	0	0
7	1.3	5	1	1	0	0	0
14	4.5	12	12	2	0	1	0
5	2	7	2	3	0	0	1
9	4	7	12	1	1	0	0
