# Supplementary material for: Exploring the influence of COVID-19 stress on mental health among international undergraduate and graduate students: A mixed-methods approach
Source: PLoS One. 2026 Feb 6;21(2):e0336446. doi: 10.1371/journal.pone.0336446 (PMC12880682; doi:10.1371/journal.pone.0336446)
Supplement: S2 Data — (ZIP) [file pone.0336446.s003.zip]

Archive with 2 entries (2 files):
- International Students COVID-19 Dataset/Student-COVID.inp
- International Students COVID-19 Dataset/covid.xlsx
