# Supplementary material for: Exploring the influence of COVID-19 stress on mental health among international undergraduate and graduate students: A mixed-methods approach
Source: PLoS One. 2026 Feb 6;21(2):e0336446. doi: 10.1371/journal.pone.0336446 (PMC12880682; doi:10.1371/journal.pone.0336446)
Supplement: S2 Data — (ZIP) [file pone.0336446.s003.zip › International Students COVID-19 Dataset/Student-COVID.inp]

TITLE: International students COVID stress
      DATA:
         FILE IS covid.txt;
         NOBSERVATIONS = 219;
      VARIABLE:
         NAMES ARE stress covstr anx dep age sex marr educ;
         USEVARIABLES ARE stress covstr anx dep marr educ coveduc;
      DEFINE:
         CENTER stress covstr (GRANDMEAN);
         coveduc=covstr*educ;

      !ANALYSIS:
      !  TYPE IS GENERAL;

      MODEL:

         anx ON stress covstr educ coveduc;
         dep ON stress covstr marr educ coveduc;


      OUTPUT:SAMPSTAT RESIDUAL STDYX modindices(all,0) TECH1;
